# Supplementary material for: Physical events occurring during the cryopreservation of immortalized human T cells
Source: PLoS One. 2019 May 23;14(5):e0217304. doi: 10.1371/journal.pone.0217304 (PMC6532914; doi:10.1371/journal.pone.0217304)
Supplement: S1 Table — Membrane lipid solidification (Ts) and ice nucleation (Tn) temperatures upon cooling, and temperatures of melting (Tm) of ice and membrane lipid upon warming. (XLSX) [file pone.0217304.s001.xlsx]

## Sheet: Table S1
S1 Table. Raw data behind the phase transition temperatures of Jurkat cell samples identified by FTIR spectroscopy. Membrane lipid solidification (Ts) and ice nucleation (Tn) temperatures upon cooling, and temperatures of melting (Tm) of ice and membrane lipid upon warming.
Phase transition temperature (°C)	Replicate #			mean	SD
	1	2	3
Ts, membrane (cooling)	-0.292801	-0.904154	-1.82203	-1.00633	0.769717
Tn, ice (cooling)	-8.84921	-8.0899	-6.05101	-7.66338	1.44704
Tm, ice (warming)	-3.3653	-2.8169	-3.91369	-3.3653	0.548392
Tm, membrane (warming)	6.05922	5.71111	5.72867	5.833	0.196109
