# Supplementary material for: Physical events occurring during the cryopreservation of immortalized human T cells
Source: PLoS One. 2019 May 23;14(5):e0217304. doi: 10.1371/journal.pone.0217304 (PMC6532914; doi:10.1371/journal.pone.0217304)
Supplement: S2 Table — (XLSX) [file pone.0217304.s002.xlsx]

## Sheet: Table S2
S2 Table. Raw data behind the intracellular glass transition (Tg'i) of Jurkat cell samples measured by DSC, characterised by onset, maximum and endset tempeartures.
Tg'i (°C)	Replicate #					mean	SD
	1	2	3	4	5
onset	-60.49	-63.01	-63.57	-60.09	-59.71	-61.374	1.78171
midpoint	-54.05	-52.05	-53.2	-52.86	-52.66	-52.964	0.737177
endset	-48.28	-46.04	-47.2	-47.63	-45.16	-46.862	1.25372
