# Supplementary material for: Physical events occurring during the cryopreservation of immortalized human T cells
Source: PLoS One. 2019 May 23;14(5):e0217304. doi: 10.1371/journal.pone.0217304 (PMC6532914; doi:10.1371/journal.pone.0217304)
Supplement: S3 Table — (XLSX) [file pone.0217304.s003.xlsx]

## Sheet: Table S3
S3 Table. Raw data behind the glass transitions of mixtures of albumin suspended in CryoStor10 (CS10) measured by DSC, characterised by onset, maximum and endset temperatures.
	Tg' (°C)	Replicate #			mean	SD
		1	2	3
CS10 - peak #1	onset	-132.9	-131.62	-134.44	-132.987	1.412
	midpoint	-121.85	-123.07	-122.69	-122.537	0.624286
	endset	-120.8	-121.76	-112.24	-118.267	5.24127
CS10 - peak #2	onset	-82.87	-79	-79.42	-80.43	2.12351
	midpoint	-73.43	-73.99	-71.18	-72.8667	1.48729
	endset	-70.4	-69.88	-69.71	-69.9967	0.35949
CS10 + 10% albumin	onset	-68.66	-67.36	-74.07	-70.03	3.55861
	midpoint	-62.15	-59.89	-64.84	-62.2933	2.47811
	endset	-56.39	-54.51	-56.77	-55.89	1.21012
CS10 + 20% albumin	onset	-58.38	-57.87	-59.45	-58.5667	0.80637
	midpoint	-45.12	-45.44	-47.05	-45.87	1.03436
	endset	-42.02	-41.57	-43.27	-42.2867	0.880814
CS10 + 30% albumin	onset	-50.31	-50.25	-49.39	-49.9833	0.514717
	midpoint	-45.24	-44.66	-44.79	-44.8967	0.304357
	endset	-38.35	-38.97	-37.43	-38.25	0.774855
CS10 + 40% albumin	onset	-44.12	-44	-42.98	-43.7	0.626418
	midpoint	-38.62	-38.63	-37.54	-38.2633	0.626445
	endset	-27.21	-25.96	-26.65	-26.6067	0.626126
CS10 + 50% albumin	onset	-34.62	-34.28	-33.59	-34.1633	0.524817
	midpoint	-23.93	-23.9	-21.34	-23.0567	1.48675
	endset	-21.81	-22.46	-21.3	-21.8567	0.581406
