# Supplementary material for: Physical events occurring during the cryopreservation of immortalized human T cells
Source: PLoS One. 2019 May 23;14(5):e0217304. doi: 10.1371/journal.pone.0217304 (PMC6532914; doi:10.1371/journal.pone.0217304)
Supplement: S4 Table — Viable cell count was measured through fluorescein diacetate staining. (XLSX) [file pone.0217304.s004.xlsx]

## Sheet: Table S4
S4 Table. Raw data behind the viable cell count of Jurkat cells cooled down at 1°C min-1 to separate endpoints before plunging into liquid nitrogen. Viable cell count was measured through fluorescein diacetate staining.
Endpoint temperature	Measurement performed after	Replicate #					mean	SD
		1	2	3	4	5
4°C	24h post-thaw	280	260	110	100	0	150	117.898
	48h post-thaw	0	120	0	0	0	24	53.6656
	72h post-thaw	30	0	0	50	0	16	23.0217
-10°C	24h post-thaw	0	30	0	60	0	18	26.8328
	48h post-thaw	140	40	130	50	90	90	45.2769
	72h post-thaw	10	0	0	0	70	16	30.4959
-25°C	24h post-thaw	30	160	130	20	420	152	161.771
	48h post-thaw	40	20	40	40	290	86	114.368
	72h post-thaw	20	90	0	30	160	60	65.192
-40°C	24h post-thaw	47100	54150	44880	45150	34370	45130	7090.17
	48h post-thaw	47130	49400	36490	33010	28110	38828	9149.88
	72h post-thaw	48440	45400	37140	48690	33870	42708	6800.73
-50°C	24h post-thaw	57540	65190	64440	66390	69950	64702	4527.47
	48h post-thaw	79700	76420	98090	84030	111560	89960	14632.3
	72h post-thaw	105400	96980	126410	109250	128550	113318	13689.3
-60°C	24h post-thaw	92430	108880	91810	88660	89220	94200	8364.2
	48h post-thaw	120230	125500	104020	98640	96410	108960	13124.3
	72h post-thaw	120510	134860	101820	105070	117600	115972	13220.6
-80°C	24h post-thaw	85600	84300	88990	68320	84590	82360	8067.1
	48h post-thaw	110010	131600	121370	93280	116990	114650	14284.1
	72h post-thaw	132450	157890	184700	127410	126030	145696	25330.8
-100°C	24h post-thaw	122230	115050	116310	100830	100370	110958	9837.79
	48h post-thaw	162150	138100	153730	126210	110980	138234	20612.4
	72h post-thaw	163490	122600	140610	152190	160340	147846	16654
