# Supplementary material for: Physical events occurring during the cryopreservation of immortalized human T cells
Source: PLoS One. 2019 May 23;14(5):e0217304. doi: 10.1371/journal.pone.0217304 (PMC6532914; doi:10.1371/journal.pone.0217304)
Supplement: S6 Table — Viable cell count was measured through fluorescein diacetate staining. (XLSX) [file pone.0217304.s006.xlsx]

## Sheet: Table S6
S6 Table. Raw data behind the viable cell count of Jurkat cells cooled down at 1°C min-1 to zoomed 2°C interval endpoints before plunging into liquid nitrogen. Viable cell count was measured through fluorescein diacetate staining.
Endpoint temperature	Measurement performed after	Replicate #					mean	SD
		1	2	3	4	5
-38°C	24h post-thaw	8590	7790	7550	7010	7920	7772	574.735
	48h post-thaw	5620	5420	4470	4010	3120	4528	1029.84
	72h post-thaw	5650	4860	3720	3300	2230	3952	1337.15
-40°C	24h post-thaw	26910	26540	33920	30210	27400	28996	3108.46
	48h post-thaw	44560	48090	51920	51030	46450	48410	3080.22
	72h post-thaw	55800	65450	63450	81540	59140	65076	9938.9
-42°C	24h post-thaw	56010	58790	64310	58850	58720	59336	3029.72
	48h post-thaw	51770	48530	40930	39080	41760	44414	5447.15
	72h post-thaw	116660	109830	103220	109850	149260	117764	18236.8
-44°C	24h post-thaw	64750	64200	54760	46920	55890	57304	7404.33
	48h post-thaw	119150	132450	117240	99710	121680	118046	11819
	72h post-thaw	156720	180320	108920	116150	146570	141736	29445.5
-46°C	24h post-thaw	103330	72100	63040	75500	72140	77222	15311.6
	48h post-thaw	72690	74440	90390	92770	95040	85066	10644.9
	72h post-thaw	128820	217540	215450	226330	228940	203416	42087.4
-48°C	24h post-thaw	74340	67430	57770	57710	59500	63350	7334.76
	48h post-thaw	135780	150720	152920	122780	104520	133344	20208.3
	72h post-thaw	183400	256220	207410	184540	144430	195200	40935.9
-50°C	24h post-thaw	66360	70330	65220	59990	55780	63536	5694.27
	48h post-thaw	170020	196260	227880	204440	155170	190754	28688.3
	72h post-thaw	231990	259950	222590	224650	195350	226906	23115.2
