# Supplementary material for: Physical events occurring during the cryopreservation of immortalized human T cells
Source: PLoS One. 2019 May 23;14(5):e0217304. doi: 10.1371/journal.pone.0217304 (PMC6532914; doi:10.1371/journal.pone.0217304)
Supplement: S7 Table — Metabolic activity was evaluated through the reduction of resazurin to the fluorescent resorufin. Fluorescent intensities were normalised to 1 at the -50°C, 24 h time point. (XLSX) [file pone.0217304.s007.xlsx]

## Sheet: Table S7
S7 Table. Raw data behind the metabolic activity of Jurkat cells cooled down at 1°C min-1 to zoomed 2°C interval separate endpoints before plunging into liquid nitrogen. Metabolic activity was evaluated through the reduction of resazurin to the fluorescent resorufin. Fluorescent intensities were normalised to 1 at the -50°C, 24 h time point.
Endpoint temperature	Measurement performed after	Replicate #					mean	SD
		1	2	3	4	5
-38°C	24h post-thaw	0.265624	0.275762	0.235864	0.238344	0.344115	0.271942	0.0438575
	48h post-thaw	0.251697	0.117865	0.244953	0.219849	0.263053	0.219483	0.0589729
	72h post-thaw	0.256178	0.236121	0.247607	0.235816	0.203837	0.235912	0.0198515
-40°C	24h post-thaw	0.560835	0.543387	0.558268	0.660427	0.594946	0.583573	0.0469261
	48h post-thaw	0.597807	0.576749	0.548468	0.655151	0.632962	0.602228	0.0427325
	72h post-thaw	0.910764	0.898712	0.941176	0.873651	1.01266	0.927393	0.0534974
-42°C	24h post-thaw	0.952592	0.727562	1.36458	0.799614	1.24437	1.01774	0.277347
	48h post-thaw	1.00505	0.950618	0.990689	1.06948	1.37439	1.07805	0.171093
	72h post-thaw	1.4712	1.26692	1.19031	1.16829	1.5633	1.332	0.176061
-44°C	24h post-thaw	0.866139	1.0293	0.560269	0.663299	0.974869	0.818775	0.201201
	48h post-thaw	1.16655	1.09481	0.9132	0.920466	1.30273	1.07955	0.166277
	72h post-thaw	1.69923	1.67329	1.28742	1.09172	1.59041	1.46841	0.266831
-46°C	24h post-thaw	0.849084	0.865791	0.861005	1.42132	0.696366	0.938713	0.27885
	48h post-thaw	0.596763	1.04664	1.09615	1.06766	0.802123	0.921867	0.21635
	72h post-thaw	0.29464	1.90776	1.98329	2.07235	1.42016	1.53564	0.7383
-48°C	24h post-thaw	1.11623	0.616091	0.554221	1.07503	1.59179	0.990672	0.422794
	48h post-thaw	0.914897	1.12465	1.14945	1.13348	1.1062	1.08574	0.0967714
	72h post-thaw	1.57501	0.937478	1.22903	1.67447	1.61156	1.40551	0.313737
-50°C	24h post-thaw	0.953506	0.955029	0.965558	0.984746	1.14116	1	0.07989
	48h post-thaw	1.54699	1.58737	1.70318	1.65659	1.71637	1.6421	0.0733126
	72h post-thaw	1.6749	1.97137	1.99856	1.99173	1.88971	1.90526	0.135886
